# Supplementary material for: Selection and Molecular Characterization of Promising Plum Rootstocks (Prunus cerasifera L.) among Seedling-Origin Trees
Source: Life (Basel). 2023 Jun 29;13(7):1476. doi: 10.3390/life13071476 (PMC10381345; doi:10.3390/life13071476)
Supplement: Supplementary file 1 [file life-13-01476-s001.zip]

Archive with 1 entries (1 files):
- life-2460340-supplementary.pdf
